# Supplementary material for: Spontaneous Calcium Bursts Organize the Apical Actin Cytoskeleton of Multiciliated Cells
Source: Int J Mol Sci. 2025 Mar 11;26(6):2507. doi: 10.3390/ijms26062507 (PMC11942550; doi:10.3390/ijms26062507)
Supplement: Supplementary file 1 [file ijms-26-02507-s001.zip]

Archive with 2 entries (2 files):
- Wiegel et al_SupplementalFiguresProof.pdf
- Wiegel et al_SupplementalTables.pdf
